# Supplementary material for: Assessment of Normal Tissue Radiosensitivity by Evaluating DNA Damage and Repair Kinetics in Human Brain Organoids
Source: Int J Mol Sci. 2021 Dec 7;22(24):13195. doi: 10.3390/ijms222413195 (PMC8709464; doi:10.3390/ijms222413195)
Supplement: Supplementary file 1 [file ijms-22-13195-s001.zip]

Archive with 1 entries (1 files):
- ijms-1330481-supplementary.pdf
